# Supplementary material for: Glucosamine-Modified Mesoporous Silica-Coated Magnetic Nanoparticles: A “Raisin-Cake”-like Structure as an Efficient Theranostic Platform for Targeted Methotrexate Delivery
Source: Pharmaceutics. 2023 Oct 19;15(10):2491. doi: 10.3390/pharmaceutics15102491 (PMC10610088; doi:10.3390/pharmaceutics15102491)
Supplement: Supplementary file 1 [file pharmaceutics-15-02491-s001.zip]

Archive with 1 entries (1 files):
- pharmaceutics-2586372-supplementary.pdf
